# Supplementary material for: Conservation and Loss of a Putative Iron Utilization Gene Cluster among Genotypes of Aspergillus flavus
Source: Microorganisms. 2021 Jan 9;9(1):137. doi: 10.3390/microorganisms9010137 (PMC7827000; doi:10.3390/microorganisms9010137)
Supplement: Supplementary file 1 [file microorganisms-09-00137-s001.zip]

Archive with 5 entries (4 files):
- microorganisms-1065974-supplementary/
- microorganisms-1065974-supplementary/Table S1.xls
- microorganisms-1065974-supplementary/Table S2.xls
- microorganisms-1065974-supplementary/Table S3.xls
- microorganisms-1065974-supplementary/Table S4.xls
