# Supplementary material for: Conservation and Loss of a Putative Iron Utilization Gene Cluster among Genotypes of Aspergillus flavus
Source: Microorganisms. 2021 Jan 9;9(1):137. doi: 10.3390/microorganisms9010137 (PMC7827000; doi:10.3390/microorganisms9010137)
Supplement: Supplementary file 1 [file microorganisms-09-00137-s001.zip › microorganisms-1065974-supplementary/Table S1.xls]

## Sheet: Sheet1
Table S1 Primers used to amplify genes in the iron utilization gene cluster.
Primer name	Forward primer sequence	Reverse primer sequence
C6TF	AGTTATCAACACGGCCCATT	GAAAACCCCGACAGTGTGTG
GAL4	AGGTGACCCAGGTCAGACAC	CAGTCTCGTTCCTCACAGCA
FeRed	CCAGAACTGACCTTGGCTTC	GCAACTTCAATGTCCGGTTT
MCoI	CCATTGAAAAAGGCACTGGT	CAAGCTTTGGTGATCCATGA
MCoII	GACCCCATCTACCTCGACAA	GGGACAAATGAGATGGATGG
IrPmI	CCTTTTGCGTGTGAACAAAA	TTCCTCAGAGCCCTTCTTGA
IrPmII	CTTTGGGTGCTGAAGGAGAC	AGACGCTGACAATCCCAGTC
