# Supplementary material for: Conservation and Loss of a Putative Iron Utilization Gene Cluster among Genotypes of Aspergillus flavus
Source: Microorganisms. 2021 Jan 9;9(1):137. doi: 10.3390/microorganisms9010137 (PMC7827000; doi:10.3390/microorganisms9010137)
Supplement: Supplementary file 1 [file microorganisms-09-00137-s001.zip › microorganisms-1065974-supplementary/Table S2.xls]

## Sheet: Supplementary table 2
Table S2. Expression profiling of Aspergillus flavus genes within IUC.
Protein ID	Expression values (FPKM)*	Gene symbol	Gene product name
BAE62583.1	31.59	Hyp	Hypothetical protein
BAE62584.1	49.76	LysM	LysM domain containing protein
BAE62585.1	87.23	C6TF	C6 transcription factor
BAE62586.1	164.36	FeRed	Ferric reductase
BAE62587.1	121.84	MCO	Multicopper oxidase
BAE62588.1	123.43	IrPm	Iron permease
FPKM, Fragment per kilobase pair of exon model per million fragment mapped.
