# Supplementary material for: Conservation and Loss of a Putative Iron Utilization Gene Cluster among Genotypes of Aspergillus flavus
Source: Microorganisms. 2021 Jan 9;9(1):137. doi: 10.3390/microorganisms9010137 (PMC7827000; doi:10.3390/microorganisms9010137)
Supplement: Supplementary file 1 [file microorganisms-09-00137-s001.zip › microorganisms-1065974-supplementary/Table S3.xls]

## Sheet: Supplementary table 3
Table S3. Count of the red pixel in the images of Czapek's agar plates with different concentrations of FAC.
	FAC concentration
Isolate	4mM	2mM	.5mM
CIA011	58329	71372	94556
AF13	41855	55264	69831
C6-E	26564	32168	39970
