# Supplementary material for: Conservation and Loss of a Putative Iron Utilization Gene Cluster among Genotypes of Aspergillus flavus
Source: Microorganisms. 2021 Jan 9;9(1):137. doi: 10.3390/microorganisms9010137 (PMC7827000; doi:10.3390/microorganisms9010137)
Supplement: Supplementary file 1 [file microorganisms-09-00137-s001.zip › microorganisms-1065974-supplementary/Table S4.xls]

## Sheet: Sheet1
Table S4. List of the Aspergillus flavus, A. nomius, A. oryzae, and A. parasiticus strains used in the analysis with IUC type.
Fungal strain	IUC type
A. flavus AF13	B
A. flavus AF70	B
A. flavus BY18-A	C
A. flavus C6-E	C
A. flavus CIA011	A
A. flavus DO114-A	C
A. flavus EC69-E	A
A. flavus NRRL3357	C
A. nomius NRRL13137	C
A. parasiticus SU-1	C
A. oryzae RIB40	C
